# Supplementary material for: Association between Estimated Cardiorespiratory Fitness and Abnormal Glucose Risk: A Cohort Study
Source: J Clin Med. 2023 Apr 6;12(7):2740. doi: 10.3390/jcm12072740 (PMC10095416; doi:10.3390/jcm12072740)
Supplement: Supplementary file 1 [file jcm-12-02740-s001.zip]

Archive with 1 entries (1 files):
- jcm-2122494-supplementary.pdf
